# Supplementary material for: Molybdenum Disulfide and Reduced Graphene Oxide Hybrids as Anodes for Low-Temperature Lithium- and Sodium-Ion Batteries
Source: Nanomaterials (Basel). 2025 May 29;15(11):824. doi: 10.3390/nano15110824 (PMC12157020; doi:10.3390/nano15110824)
Supplement: Supplementary file 1 [file nanomaterials-15-00824-s001.zip]

Archive with 1 entries (1 files):
- nanomaterials-3646085-supplementary.pdf
